# Supplementary material for: Genetic assessment of a bighorn sheep population expansion in the Silver Bell Mountains, Arizona
Source: PeerJ. 2018 Nov 30;6:e5978. doi: 10.7717/peerj.5978 (PMC6276589; doi:10.7717/peerj.5978)
Supplement: Supplemental Information 1 [file peerj-06-5978-s002.xlsx]

## Sheet: Bighorn Sheep raw data
Ovca	Population	OarFCB304		MAF65		INRA063		SPS113		HSC		OarCP49		MAF214		McM527		CSRD247		OarAE129		ETH152		INRA23
1	Silver Bells 2003	146	146	130	130	175	175	146	146	286	286	80	80	212	214	164	164	222	230	170	170	208	208	203	203
2	Silver Bells 2003	146	146	130	130	175	175	146	146	284	286	80	80	212	214	164	164	218	222	170	170	208	208	203	203
3	Silver Bells 2003	146	146	130	130	175	175	146	146	286	286	80	80	214	214	164	164	222	222	170	170	208	208	203	203
4	Silver Bells 2003	146	146	130	130	175	175	146	146	286	286	80	80	212	214	164	164	222	230	0	0	208	208	203	203
5	Silver Bells 2003	146	146	130	130	175	175	146	146	286	286	78	80	212	214	164	164	218	230	170	170	208	208	203	203
6	Silver Bells 2003	146	146	122	130	175	175	146	146	286	286	76	80	214	214	164	164	222	230	170	170	208	208	203	203
7	Silver Bells 2003	142	146	130	130	175	175	146	146	284	286	80	80	212	214	164	164	218	222	170	170	208	208	203	203
9	Silver Bells 2003	146	146	130	130	175	175	146	146	286	286	78	80	212	214	164	164	218	218	170	170	208	208	203	203
10	Silver Bells 2003	146	146	130	130	175	175	146	146	286	286	78	80	212	212	164	164	218	222	170	170	208	208	203	203
11	Silver Bells 2003	146	146	130	130	175	175	146	146	284	286	80	80	212	214	164	164	218	222	170	170	208	208	203	203
12	Silver Bells 2003	146	146	130	130	175	175	146	146	286	286	80	80	212	214	164	164	222	222	170	170	208	208	203	203
13	Silver Bells 2003	142	146	130	130	175	175	146	146	284	286	78	80	214	218	164	164	222	230	170	170	208	208	203	203
14	Silver Bells 2003	142	142	130	130	175	175	146	146	284	286	78	80	174	174	164	164	222	230	170	170	208	208	203	203
15	Silver Bells 2003	142	146	130	130	175	175	146	146	286	286	80	80	214	214	164	164	218	218	170	170	208	208	203	203
16	Silver Bells 2003	146	146	130	130	175	175	146	146	286	286	78	80	212	212	164	164	218	218	170	170	208	208	203	203
17	Silver Bells 2003	142	146	130	130	175	175	146	146	286	286	80	80	212	214	164	164	222	222	170	170	208	208	203	203
19	Silver Bells 2003	146	146	130	130	175	175	146	146	286	286	80	80	212	214	164	164	222	222	170	170	208	208	203	203
20	Silver Bells 2003	142	146	130	130	175	175	146	146	286	286	80	80	212	214	164	164	218	222	170	170	208	208	203	203
21	Silver Bells 2003	142	146	130	130	175	175	146	146	284	284	80	80	212	212	164	164	218	222	170	170	208	208	203	203
22	Silver Bells 2003	146	146	130	130	175	175	146	146	286	286	78	80	212	212	164	164	218	218	170	170	208	208	203	203
23	Silver Bells 2003	142	146	130	130	175	175	146	146	284	286	80	80	212	212	164	164	222	230	170	170	208	208	203	203
24	Silver Bells 2003	146	146	130	130	175	175	146	146	284	286	78	80	212	214	164	164	218	218	170	170	208	208	203	203
25	Silver Bells 2003	146	146	130	130	175	175	146	146	286	286	80	80	214	214	164	164	222	230	170	170	208	208	203	203
26	Silver Bells 2003	146	146	130	130	175	175	146	146	286	286	80	80	212	214	164	164	218	222	170	170	208	208	203	203
27	Silver Bells 2003	146	146	130	130	175	175	146	146	284	286	80	80	214	214	164	164	218	222	170	170	208	208	203	203
28	Silver Bells 2003	142	142	130	130	175	175	146	146	284	286	80	80	214	214	164	164	218	230	170	170	208	208	203	203
29	Silver Bells 2003	146	146	130	130	175	175	146	146	286	286	80	80	214	214	0	0	218	222	170	170	208	208	203	203
30	Silver Bells 2003	146	146	130	130	175	175	146	146	286	286	78	80	214	214	164	164	218	218	170	170	208	208	203	203
31	Silver Bells 2003	142	146	130	130	175	175	146	146	284	286	80	80	214	214	164	164	218	222	170	170	208	208	203	203
33	Silver Bells 2003	142	146	130	130	175	175	146	146	286	286	80	80	212	214	**	**	218	222	170	170	208	208	203	203
34	Silver Bells 2003	142	146	130	130	175	175	146	146	284	286	80	80	214	214	164	164	222	230	170	170	208	208	203	203
35	Silver Bells 2003	146	146	130	130	175	175	146	146	284	284	78	80	214	214	164	164	218	222	170	170	208	208	203	203
36	Silver Bells 2003	146	146	130	130	175	175	146	146	284	286	76	78	212	214	164	164	218	218	170	170	208	208	203	203
37	Silver Bells 2003	142	142	130	130	175	175	146	146	286	286	80	80	214	218	164	164	218	222	170	170	208	208	203	203
38	Silver Bells 2003	142	142	130	130	175	175	146	146	286	286	80	80	212	214	164	164	218	222	170	170	208	208	203	203
101	Gila Mountains	146	146	130	130	175	175	138	146	294	298	76	78	210	212	164	172	222	222	166	166	208	210	203	203
102	Gila Mountains	142	142	130	130	175	175	138	146	284	286	80	80	212	214	164	164	222	222	166	170	208	210	203	203
103	Gila Mountains	146	146	124	130	175	175	146	146	284	286	76	76	212	214	164	164	222	222	170	170	208	210	203	203
104	Gila Mountains	146	146	130	130	175	175	146	146	286	294	76	80	212	214	164	164	222	222	166	170	208	212	203	205
105	Gila Mountains	142	146	130	130	175	175	146	146	284	294	78	80	214	214	164	172	222	230	170	170	208	210	203	203
241	Silver Bells 2015	142	146	130	130	175	175	146	146	284	284	78	80	212	212	164	164	230	230	170	170	208	208	203	203
242	Silver Bells 2015	146	146	130	130	175	175	146	146	286	286	80	80	212	214	164	164	222	230	170	170	208	208	203	203
243	Silver Bells 2015	146	146	130	130	175	175	146	146	286	286	80	80	212	214	164	164	218	222	170	170	208	208	203	203
244	Silver Bells 2015	142	146	130	130	175	175	146	146	284	286	80	80	212	214	164	164	222	230	170	170	200	208	203	203
245	Silver Bells 2015	146	146	130	130	175	175	146	146	284	286	80	80	212	212	164	164	222	222	170	170	208	208	203	203
246	Silver Bells 2015	146	146	130	130	175	175	146	146	284	286	80	80	212	214	164	164	222	222	170	170	208	208	203	203
247	Silver Bells 2015	142	146	130	130	175	175	146	146	284	284	80	80	214	214	164	164	218	218	170	170	208	208	203	203
248	Silver Bells 2015	146	146	130	130	175	175	146	146	284	286	80	80	214	214	164	164	230	230	170	170	208	208	203	203
249	Silver Bells 2015	146	146	130	130	175	175	146	146	286	286	78	80	212	214	164	164	222	230	170	170	208	208	203	203
250	Silver Bells 2015	142	142	130	130	175	175	146	146	284	286	78	80	212	214	164	164	222	230	170	170	208	208	203	203
251	Silver Bells 2015	142	146	130	130	175	175	146	146	284	286	80	80	212	214	164	164	218	222	170	170	208	208	203	203
252	Silver Bells 2015	142	146	130	130	175	175	146	146	286	286	80	80	212	214	164	164	222	230	170	170	208	208	203	203
253	Silver Bells 2015	146	146	130	130	175	175	146	146	286	286	76	80	212	214	164	164	222	230	170	170	208	208	203	203
254	Silver Bells 2015	146	146	130	130	175	175	146	146	286	286	80	80	212	214	164	164	222	222	170	170	208	208	203	203
256	Silver Bells 2015	142	146	130	130	175	175	146	146	284	284	80	80	212	212	164	164	218	222	170	170	208	208	203	203
257	Silver Bells 2015	142	146	122	130	175	175	146	146	284	284	80	80	214	214	164	164	222	222	170	170	208	208	203	203
258	Silver Bells 2015	142	146	122	130	175	175	146	146	286	286	78	78	212	214	164	164	218	230	170	170	208	208	203	203
401	Morenci Mine	142	144	122	130	175	175	144	148	288	288	78	78	194	196	172	176	236	236	176	176	200	210	203	207
402	Morenci Mine	142	146	130	136	175	175	148	148	286	286	78	80	194	206	176	178	236	236	176	176	206	206	203	211
403	Morenci Mine	144	146	130	130	175	175	148	148	280	290	78	78	194	196	172	172	234	242	168	168	200	200	207	207
404	Morenci Mine	142	144	130	136	175	175	146	152	280	286	78	78	192	194	172	172	234	236	168	168	200	200	203	207
405	Morenci Mine	142	144	130	136	175	175	148	152	280	290	78	78	194	194	172	172	234	236	168	176	200	200	203	207
